# Supplementary material for: Apple latent spherical virus structure with stable capsid frame supports quasi-stable protrusions expediting genome release
Source: Commun Biol. 2020 Sep 4;3:488. doi: 10.1038/s42003-020-01217-4 (PMC7474077; doi:10.1038/s42003-020-01217-4)
Supplement: Supplementary file 4 — Supplementary Data 1 [file 42003_2020_1217_MOESM4_ESM.xlsx]

## Sheet: Sheet1
Channel Radius	Channel Depth
3.4379	0
3.3804	0.134
3.3169	0.2681
3.266	0.4021
3.2253	0.5361
3.1726	0.6701
3.1331	0.8042
3.0748	0.9382
3.0253	1.0722
2.9617	1.2063
2.9116	1.3403
2.8521	1.4743
2.814	1.6083
2.7689	1.7424
2.7292	1.8764
2.7016	2.0104
2.6608	2.1445
2.6425	2.2785
2.6229	2.4125
2.5946	2.5465
2.59	2.6806
2.5767	2.8146
2.579	2.9486
2.5681	3.0827
2.5739	3.2167
2.587	3.3507
2.5981	3.4847
2.6082	3.6188
2.6366	3.7528
2.6653	3.8868
2.6929	4.0209
2.7334	4.1549
2.7654	4.2889
2.8081	4.4229
2.8506	4.557
2.9031	4.691
2.9582	4.825
3.0183	4.9591
3.0728	5.0931
3.1377	5.2271
3.2067	5.3611
3.2378	5.4952
3.1612	5.6292
3.0828	5.7632
3.0018	5.8973
2.9275	6.0313
2.8598	6.1653
2.7845	6.2993
2.7299	6.4334
2.6682	6.5674
2.6053	6.7014
2.5444	6.8355
2.5038	6.9695
2.4482	7.1035
2.4111	7.2375
2.3729	7.3716
2.327	7.5056
2.3021	7.6396
2.27	7.7737
2.2501	7.9077
2.232	8.0417
2.2269	8.1757
2.2128	8.3098
2.1574	8.4438
2.1111	8.5778
2.0669	8.7119
2.0202	8.8459
1.9921	8.9799
1.9612	9.1139
1.9268	9.248
1.9071	9.382
1.896	9.516
1.8886	9.65
1.8815	9.7841
1.878	9.9181
1.8923	10.0521
1.8978	10.1862
1.9188	10.3202
1.9351	10.4542
1.9564	10.5882
1.9964	10.7223
2.0336	10.8563
2.0636	10.9903
2.1055	11.1244
2.1653	11.2584
2.1918	11.3924
2.1691	11.5264
2.1521	11.6605
2.1321	11.7945
2.1279	11.9285
2.1127	12.0626
2.1208	12.1966
2.1232	12.3306
2.1404	12.4646
2.1592	12.5987
2.1762	12.7327
2.199	12.8667
2.2316	13.0008
2.2654	13.1348
2.3097	13.2688
2.3497	13.4028
2.3938	13.5369
2.4467	13.6709
2.5102	13.8049
2.5604	13.939
2.6309	14.073
2.69	14.207
2.7535	14.341
2.8349	14.4751
2.91	14.6091
2.9903	14.7431
3.0665	14.8772
3.1493	15.0112
3.2364	15.1452
3.3245	15.2792
3.4137	15.4133
3.5058	15.5473
3.5998	15.6813
3.6977	15.8154
3.7949	15.9494
3.8868	16.0834
3.9867	16.2174
4.0962	16.3515
4.2015	16.4855
4.3056	16.6195
4.4136	16.7536
4.5198	16.8876
4.6203	17.0216
4.7334	17.1556
4.8474	17.2897
4.9548	17.4237
5.0678	17.5577
5.1769	17.6917
5.2965	17.8258
5.4098	17.9598
5.5234	18.0938
5.6372	18.2279
5.7559	18.3619
5.8741	18.4959
5.9891	18.6299
6.1126	18.764
6.2274	18.898
6.3466	19.032
6.3721	19.1661
6.3899	19.3001
6.4068	19.4341
6.4363	19.5681
6.4579	19.7022
6.4872	19.8362
6.5159	19.9702
6.5469	20.1043
6.5757	20.2383
6.6067	20.3723
6.6537	20.5063
6.6938	20.6404
6.7376	20.7744
6.777	20.9084
6.8199	21.0425
6.8751	21.1765
6.92	21.3105
6.9709	21.4445
7.0196	21.5786
7.0767	21.7126
7.1412	21.8466
7.201	21.9807
7.2567	22.1147
7.314	22.2487
7.3851	22.3827
7.4457	22.5168
7.5118	22.6508
7.5824	22.7848
7.6561	22.9189
7.7236	23.0529
7.7917	23.1869
7.865	23.3209
7.9484	23.455
8.0217	23.589
8.0986	23.723
8.176	23.8571
8.2577	23.9911
8.3404	24.1251
8.4221	24.2591
8.5035	24.3932
8.5928	24.5272
8.6772	24.6612
8.7636	24.7953
8.8499	24.9293
8.935	25.0633
9.0215	25.1973
9.1222	25.3314
9.2126	25.4654
9.3054	25.5994
9.4008	25.7335
9.493	25.8675
9.592	26.0015
9.6914	26.1355
9.7883	26.2696
9.883	26.4036
9.9859	26.5376
10.0856	26.6717
10.1828	26.8057
